# Supplementary material for: The Immunogenicity of a VLP-based Malaria Vaccine Targeting CSP in Pregnant and Neonatal Mice
Source: Biomolecules. 2023 Jan 19;13(2):202. doi: 10.3390/biom13020202 (PMC9953288; doi:10.3390/biom13020202)
Supplement: Supplementary file 1 [file biomolecules-13-00202-s001.zip]

Archive with 1 entries (1 files):
- biomolecules-2172533-supplementary.pdf
